# Supplementary material for: An Integrated Dialysis Pharmacometric (IDP) Model to Evaluate the Pharmacokinetics in Patients Undergoing Renal Replacement Therapy
Source: Pharm Res. 2020 May 14;37(6):96. doi: 10.1007/s11095-020-02832-w (PMC7225193; doi:10.1007/s11095-020-02832-w)
Supplement: Supplementary file 1 — (TXT 5.62 kb) [file 11095_2020_2832_MOESM1_ESM.txt]

;; 1. Based on: run001
;; 2. Description: 1 comp iv, linear elim,integrated RRT model
;; x1. Author: broeker wicha
;; 3. Label: IDP

$PROBLEM PK

$INPUT
ID
TIME   ; hours
DV     ; Observations
AMT    ; Dose in mg
RATE   ; Infusion rate in mg/h
MDV
EVID
CMT
FLAG   ; DV identifier, 1=conc pre-filter Plasma, 2=conc post-filter plasma, 3=conc effluent, 4=conc cum effluent, 5=Volume Effluent
OCC    ; Occasion
QDIAL  ; dialysate flow rate
QBLD_P ; patient blood flow rate
QFRR   ; fluid removal rate
QUFPOST; post-filter ultrafiltration rate
QUFPRE ; pre-filter ultrafiltration rate

$DATA simulation_pip.csv IGNORE=C

$SUBROUTINES ADVAN13 TOL=9

$MODEL NCOMPARTMENTS=4

COMP= ( CENTRAL , DEFDOSE ) ;Central Comp
COMP= ( PERI ) ; Filter Adsorption
COMP= ( PERI ) ; Effluent compartment
COMP= ( PERI ) ; Volume Effluent

;----------------------------------

$PK

HK= 0.3	     ; Hematocrit
HK_POST =0.3 ; Hematocrit postfilter
RBC=0        ; Red blood cell ratio (C(RBC)/C(Plasma))

CL_BODY = THETA(1) * EXP(ETA(1))                 ;body clearance
V1      = THETA(2) * EXP(ETA(2))                 ;volume of distribution
CLRRT   = THETA(3) * EXP(ETA(3))                 ;RRT clearance
QEFF    = THETA(4) * (QDIAL+QFRR+QUFPRE+QUFPOST) ;corrected effluent flow rate
QBLD    = THETA(5) * QBLD_P                      ;corrected blood flow rate
K_DEG   = THETA(6)                               ;degradation in the effluent
F_ADS   = THETA(7)                               ;fraction adsorbed
ADSMAX  = THETA(8)                               ;maximal adsorbed amount
ADSREV  = THETA(9)                               ;reversible adsorption rate

KE     = CL_BODY/V1
KEDIAL = CLRRT/V1
QBLD_ADJ   = QBLD * ( 1- HK + HK* RBC)

CORR_PLA_POST= (QBLD_ADJ-(QUFPOST+QFRR))/QBLD_ADJ ;correction for plasma post-filter sampled before addition of QUFPOST
;CORR_PLA_POST= (QBLD_ADJ-QFRR)/QBLD_ADJ ;correction for plasma post-filter sampled after addition of QUFPOST

DIA_ADS=1  ;for stable total RRT clearance by non-linear fraction of RRT clearance removed via dialysis depending on adorption processes
;DIA_ADS=0 ;for changing total RRT by constant fraction of RRT clearance removed via dialysis independent of adorption processes


$DES
FRAC_DIAL = 1-F_ADS*(1- A(2)/ADSMAX * DIA_ADS) ;Fraction of CLRRT mediated via dialysis and filtration

FRAC_ADS  =   F_ADS*(1- A(2)/ADSMAX)           ;Fraction of CLRRT mediated via adsorption

;----------------------------------

DADT(1) = -KEDIAL*FRAC_DIAL *A(1) - KEDIAL*FRAC_ADS *A(1) - KE*A(1) 	;central Comp

DADT(2) = KEDIAL*FRAC_ADS *A(1) - ADSREV*A(2)                           ;Adsorption compartment

DADT(3) = KEDIAL*FRAC_DIAL *A(1) + ADSREV*A(2) - K_DEG * A(3)	        ;Effluent Comp

DADT(4) = QEFF

;-----------------------------------

CLRRT_INIT = CLRRT ; initial total RRT clearance mediated via dialysis, filtration and adsorption

CLRRT_DYN = CLRRT*(FRAC_DIAL+FRAC_ADS) ; total dynamic RRT clearance potentially changing over time

CLDIAL_DYN = CLRRT*FRAC_DIAL ; dynamic RRT clearance mediated via dialysis and filtration potentially changing over time
CLADS_DYN = CLRRT*FRAC_ADS ; dynamic RRT clearance mediated via adsorption potentially changing over time

;----------------------------------

$ERROR

V_EFF = A(4)
IF(V_EFF.EQ.0)THEN
V_EFF=0.0001
ENDIF

IF(FLAG.EQ.1)THEN               ;concentration pre-filter plasma
IPRED = A(1)/V1
W = SQRT( THETA(10)**2*IPRED**2 + THETA(11)**2)
ENDIF

IF(FLAG.EQ.2)THEN               ;concentration post-filter plasma
FRAC_DIAL_ERR = 1-F_ADS*(1- A(2)/ADSMAX * DIA_ADS) ;Fraction of CLRRT mediated via RRT
FRAC_ADS_ERR  =   F_ADS*(1- A(2)/ADSMAX)           ;Fraction of CLRRT mediated via adsorption
IPRED = (A(1)/V1 - ((CLRRT*FRAC_DIAL_ERR + CLRRT*FRAC_ADS_ERR)*( A(1)/ V1 )/QBLD_ADJ))/CORR_PLA_POST
S_PLA = (( A(1)/V1 ) - IPRED )/( A(1)/V1 )      ;Saturation Coefficient plasma based
W = SQRT( THETA(12)**2*IPRED**2 + THETA(13)**2)
ENDIF

IF(FLAG.EQ.3)THEN               ;concentration Effluent
IPRED = CLRRT*( A(1)/V1 )*1/(QEFF) * (1-F_ADS*(1- A(2)/ADSMAX*DIA_ADS)) + ADSREV*A(2)*1/(QEFF)
S_EFF = IPRED/( A(1)/V1 )                      ;Sieving Coefficient effluent based
W = SQRT( THETA(14)**2*IPRED**2 + THETA(15)**2)
ENDIF

IF(FLAG.EQ.4)THEN               ;concentration cum. effluent
IPRED = A(3)/V_EFF
W = SQRT( THETA(16)**2*IPRED**2 + THETA(17)**2)
ENDIF

IF(FLAG.EQ.5)THEN               ;Volume effluent total
IPRED = A(4)							
W = SQRT( THETA(18)**2*IPRED**2 + THETA(19)**2)
ENDIF

    Y = IPRED + W*EPS(1)
 IRES = DV-IPRED
IWRES = IRES/W

;----------------------------------

$THETA
(0, 3,10)       ;CL_BODY_1
(0, 30,300)     ;V_Cent_2
(0, 1.5,10)     ;CL_DIAL_3
(0,1)   FIX     ;QEFF4
(0,1)   FIX     ;QBLD_5
(0)     FIX     ;KDEG_6
(0)     FIX     ;F_ADS_7
(1)     FIX     ;ADSMAX_8
(0)     FIX     ;ADSREV_9
(0, 0.25,1)     ;pre_proportional error_10
(0)     FIX     ;pre_add. Error_11
(0, 0.25,1)     ;post_proportional error_12
(0)     FIX     ;post_add. Error_13
(0, 0.25,1)     ;dia_proportional error_14
(0)     FIX     ;dia_add. Error_15
(0, 0.25,1)     ;eff_proportional error_16
(0)     FIX     ;eff_add. Error_17
(0, 0.1,1)      ;eff_proportional error_18
(0)     FIX     ;eff_add. Error_19

$OMEGA
 (0.1) 	;IIV CL_PAT
 (0.1) 	;IIV V1
 (0.05) ;IIV CLRRT

$SIGMA
 1 FIX

$EST METHOD=1 INTER MAXEVAL=2000 NOABORT SIG=3 PRINT=1 POSTHOC
$COV
;$SIM (123456) ONLYSIM SUBPROBLEMS=1

$TABLE ID TIME DV MDV EVID PRED IPRED S_PLA S_EFF QBLD_ADJ QBLD QEFF CLRRT_INIT CLRRT_DYN CLADS_DYN CLDIAL_DYN IWRES CWRES FLAG ONEHEADER NOPRINT FILE=sdtab001
$TABLE ID V1 CL_BODY CLRRT ONEHEADER NOPRINT FILE=patab001
