# Supplementary material for: An Integrated Dialysis Pharmacometric (IDP) Model to Evaluate the Pharmacokinetics in Patients Undergoing Renal Replacement Therapy
Source: Pharm Res. 2020 May 14;37(6):96. doi: 10.1007/s11095-020-02832-w (PMC7225193; doi:10.1007/s11095-020-02832-w)
Supplement: Supplementary file 2 — (CSV 7.83 kb) [file 11095_2020_2832_MOESM2_ESM.csv]

CID	TIME	DV	AMT	RATE	MDV	EVID	CMT	FLAG	OCC	QDIAL	QBLD	QFRR	QUFPOST	QUFPRE
1	0	.	3000	6000	1	1	1	1	1	1	6	0	0	0
1	0.5	1	.	.	0	0	1	1	1	1	6	0	0	0
1	0.5	1	.	.	0	0	1	2	1	1	6	0	0	0
1	0.5	1	.	.	0	0	1	3	1	1	6	0	0	0
1	1	1	.	.	0	0	1	1	1	1	6	0	0	0
1	1	1	.	.	0	0	1	2	1	1	6	0	0	0
1	1	1	.	.	0	0	1	3	1	1	6	0	0	0
1	2	1	.	.	0	0	1	1	1	1	6	0	0	0
1	2	1	.	.	0	0	1	2	1	1	6	0	0	0
1	2	1	.	.	0	0	1	3	1	1	6	0	0	0
1	4	1	.	.	0	0	1	1	1	1	6	0	0	0
1	4	1	.	.	0	0	1	2	1	1	6	0	0	0
1	4	1	.	.	0	0	1	3	1	1	6	0	0	0
1	6	1	.	.	0	0	1	1	1	1	6	0	0	0
1	6	1	.	.	0	0	1	2	1	1	6	0	0	0
1	6	1	.	.	0	0	1	3	1	1	6	0	0	0
1	8	1	.	.	0	0	1	1	1	1	6	0	0	0
1	8	1	.	.	0	0	1	2	1	1	6	0	0	0
1	8	1	.	.	0	0	1	3	1	1	6	0	0	0
1	8	1	.	.	0	0	1	4	1	1	6	0	0	0
1	8	1	.	.	0	0	1	5	1	1	6	0	0	0
1	8	.	3000	6000	1	1	1	1	2	1	6	0	0	0
1	16	.	3000	6000	1	1	1	1	3	1	6	0	0	0
1	24	.	3000	6000	1	1	1	1	4	1	6	0	0	0
1	32	.	.	.	1	2	-4	1	5	1	6	0	0	0
1	32	.	.	.	1	2	-3	1	5	1	6	0	0	0
1	32	.	3000	6000	1	1	1	1	5	1	6	0	0	0
1	32	.	.	.	1	2	4	1	5	1	6	0	0	0
1	32	.	.	.	1	2	3	1	5	1	6	0	0	0
1	32.5	1	.	.	0	0	1	1	5	1	6	0	0	0
1	32.5	1	.	.	0	0	1	2	5	1	6	0	0	0
1	32.5	1	.	.	0	0	1	3	5	1	6	0	0	0
1	33	1	.	.	0	0	1	1	5	1	6	0	0	0
1	33	1	.	.	0	0	1	2	5	1	6	0	0	0
1	33	1	.	.	0	0	1	3	5	1	6	0	0	0
1	34	1	.	.	0	0	1	1	5	1	6	0	0	0
1	34	1	.	.	0	0	1	2	5	1	6	0	0	0
1	34	1	.	.	0	0	1	3	5	1	6	0	0	0
1	36	1	.	.	0	0	1	1	5	1	6	0	0	0
1	36	1	.	.	0	0	1	2	5	1	6	0	0	0
1	36	1	.	.	0	0	1	3	5	1	6	0	0	0
1	38	1	.	.	0	0	1	1	5	1	6	0	0	0
1	38	1	.	.	0	0	1	2	5	1	6	0	0	0
1	38	1	.	.	0	0	1	3	5	1	6	0	0	0
1	40	1	.	.	0	0	1	1	5	1	6	0	0	0
1	40	1	.	.	0	0	1	2	5	1	6	0	0	0
1	40	1	.	.	0	0	1	3	5	1	6	0	0	0
1	40	1	.	.	0	0	1	4	5	1	6	0	0	0
1	40	1	.	.	0	0	1	5	5	1	6	0	0	0
2	0	.	3000	6000	1	1	1	1	1	1	6	0	0	0
2	0.5	1	.	.	0	0	1	1	1	1	6	0	0	0
2	0.5	1	.	.	0	0	1	2	1	1	6	0	0	0
2	0.5	1	.	.	0	0	1	3	1	1	6	0	0	0
2	1	1	.	.	0	0	1	1	1	1	6	0	0	0
2	1	1	.	.	0	0	1	2	1	1	6	0	0	0
2	1	1	.	.	0	0	1	3	1	1	6	0	0	0
2	2	1	.	.	0	0	1	1	1	1	6	0	0	0
2	2	1	.	.	0	0	1	2	1	1	6	0	0	0
2	2	1	.	.	0	0	1	3	1	1	6	0	0	0
2	4	1	.	.	0	0	1	1	1	1	6	0	0	0
2	4	1	.	.	0	0	1	2	1	1	6	0	0	0
2	4	1	.	.	0	0	1	3	1	1	6	0	0	0
2	6	1	.	.	0	0	1	1	1	1	6	0	0	0
2	6	1	.	.	0	0	1	2	1	1	6	0	0	0
2	6	1	.	.	0	0	1	3	1	1	6	0	0	0
2	8	1	.	.	0	0	1	1	1	1	6	0	0	0
2	8	1	.	.	0	0	1	2	1	1	6	0	0	0
2	8	1	.	.	0	0	1	3	1	1	6	0	0	0
2	8	1	.	.	0	0	1	4	1	1	6	0	0	0
2	8	1	.	.	0	0	1	5	1	1	6	0	0	0
2	8	.	3000	6000	1	1	1	1	2	1	6	0	0	0
2	16	.	3000	6000	1	1	1	1	3	1	6	0	0	0
2	24	.	3000	6000	1	1	1	1	4	1	6	0	0	0
2	32	.	.	.	1	2	-4	1	5	1	6	0	0	0
2	32	.	.	.	1	2	-3	1	5	1	6	0	0	0
2	32	.	3000	6000	1	1	1	1	5	1	6	0	0	0
2	32	.	.	.	1	2	4	1	5	1	6	0	0	0
2	32	.	.	.	1	2	3	1	5	1	6	0	0	0
2	32.5	1	.	.	0	0	1	1	5	1	6	0	0	0
2	32.5	1	.	.	0	0	1	2	5	1	6	0	0	0
2	32.5	1	.	.	0	0	1	3	5	1	6	0	0	0
2	33	1	.	.	0	0	1	1	5	1	6	0	0	0
2	33	1	.	.	0	0	1	2	5	1	6	0	0	0
2	33	1	.	.	0	0	1	3	5	1	6	0	0	0
2	34	1	.	.	0	0	1	1	5	1	6	0	0	0
2	34	1	.	.	0	0	1	2	5	1	6	0	0	0
2	34	1	.	.	0	0	1	3	5	1	6	0	0	0
2	36	1	.	.	0	0	1	1	5	1	6	0	0	0
2	36	1	.	.	0	0	1	2	5	1	6	0	0	0
2	36	1	.	.	0	0	1	3	5	1	6	0	0	0
2	38	1	.	.	0	0	1	1	5	1	6	0	0	0
2	38	1	.	.	0	0	1	2	5	1	6	0	0	0
2	38	1	.	.	0	0	1	3	5	1	6	0	0	0
2	40	1	.	.	0	0	1	1	5	1	6	0	0	0
2	40	1	.	.	0	0	1	2	5	1	6	0	0	0
2	40	1	.	.	0	0	1	3	5	1	6	0	0	0
2	40	1	.	.	0	0	1	4	5	1	6	0	0	0
2	40	1	.	.	0	0	1	5	5	1	6	0	0	0
3	0	.	3000	6000	1	1	1	1	1	1	6	0	0	0
3	0.5	1	.	.	0	0	1	1	1	1	6	0	0	0
3	0.5	1	.	.	0	0	1	2	1	1	6	0	0	0
3	0.5	1	.	.	0	0	1	3	1	1	6	0	0	0
3	1	1	.	.	0	0	1	1	1	1	6	0	0	0
3	1	1	.	.	0	0	1	2	1	1	6	0	0	0
3	1	1	.	.	0	0	1	3	1	1	6	0	0	0
3	2	1	.	.	0	0	1	1	1	1	6	0	0	0
3	2	1	.	.	0	0	1	2	1	1	6	0	0	0
3	2	1	.	.	0	0	1	3	1	1	6	0	0	0
3	4	1	.	.	0	0	1	1	1	1	6	0	0	0
3	4	1	.	.	0	0	1	2	1	1	6	0	0	0
3	4	1	.	.	0	0	1	3	1	1	6	0	0	0
3	6	1	.	.	0	0	1	1	1	1	6	0	0	0
3	6	1	.	.	0	0	1	2	1	1	6	0	0	0
3	6	1	.	.	0	0	1	3	1	1	6	0	0	0
3	8	1	.	.	0	0	1	1	1	1	6	0	0	0
3	8	1	.	.	0	0	1	2	1	1	6	0	0	0
3	8	1	.	.	0	0	1	3	1	1	6	0	0	0
3	8	1	.	.	0	0	1	4	1	1	6	0	0	0
3	8	1	.	.	0	0	1	5	1	1	6	0	0	0
3	8	.	3000	6000	1	1	1	1	2	1	6	0	0	0
3	16	.	3000	6000	1	1	1	1	3	1	6	0	0	0
3	24	.	3000	6000	1	1	1	1	4	1	6	0	0	0
3	32	.	.	.	1	2	-4	1	5	1	6	0	0	0
3	32	.	.	.	1	2	-3	1	5	1	6	0	0	0
3	32	.	3000	6000	1	1	1	1	5	1	6	0	0	0
3	32	.	.	.	1	2	4	1	5	1	6	0	0	0
3	32	.	.	.	1	2	3	1	5	1	6	0	0	0
3	32.5	1	.	.	0	0	1	1	5	1	6	0	0	0
3	32.5	1	.	.	0	0	1	2	5	1	6	0	0	0
3	32.5	1	.	.	0	0	1	3	5	1	6	0	0	0
3	33	1	.	.	0	0	1	1	5	1	6	0	0	0
3	33	1	.	.	0	0	1	2	5	1	6	0	0	0
3	33	1	.	.	0	0	1	3	5	1	6	0	0	0
3	34	1	.	.	0	0	1	1	5	1	6	0	0	0
3	34	1	.	.	0	0	1	2	5	1	6	0	0	0
3	34	1	.	.	0	0	1	3	5	1	6	0	0	0
3	36	1	.	.	0	0	1	1	5	1	6	0	0	0
3	36	1	.	.	0	0	1	2	5	1	6	0	0	0
3	36	1	.	.	0	0	1	3	5	1	6	0	0	0
3	38	1	.	.	0	0	1	1	5	1	6	0	0	0
3	38	1	.	.	0	0	1	2	5	1	6	0	0	0
3	38	1	.	.	0	0	1	3	5	1	6	0	0	0
3	40	1	.	.	0	0	1	1	5	1	6	0	0	0
3	40	1	.	.	0	0	1	2	5	1	6	0	0	0
3	40	1	.	.	0	0	1	3	5	1	6	0	0	0
3	40	1	.	.	0	0	1	4	5	1	6	0	0	0
3	40	1	.	.	0	0	1	5	5	1	6	0	0	0
4	0	.	3000	6000	1	1	1	1	1	1	6	0	0	0
4	0.5	1	.	.	0	0	1	1	1	1	6	0	0	0
4	0.5	1	.	.	0	0	1	2	1	1	6	0	0	0
4	0.5	1	.	.	0	0	1	3	1	1	6	0	0	0
4	1	1	.	.	0	0	1	1	1	1	6	0	0	0
4	1	1	.	.	0	0	1	2	1	1	6	0	0	0
4	1	1	.	.	0	0	1	3	1	1	6	0	0	0
4	2	1	.	.	0	0	1	1	1	1	6	0	0	0
4	2	1	.	.	0	0	1	2	1	1	6	0	0	0
4	2	1	.	.	0	0	1	3	1	1	6	0	0	0
4	4	1	.	.	0	0	1	1	1	1	6	0	0	0
4	4	1	.	.	0	0	1	2	1	1	6	0	0	0
4	4	1	.	.	0	0	1	3	1	1	6	0	0	0
4	6	1	.	.	0	0	1	1	1	1	6	0	0	0
4	6	1	.	.	0	0	1	2	1	1	6	0	0	0
4	6	1	.	.	0	0	1	3	1	1	6	0	0	0
4	8	1	.	.	0	0	1	1	1	1	6	0	0	0
4	8	1	.	.	0	0	1	2	1	1	6	0	0	0
4	8	1	.	.	0	0	1	3	1	1	6	0	0	0
4	8	1	.	.	0	0	1	4	1	1	6	0	0	0
4	8	1	.	.	0	0	1	5	1	1	6	0	0	0
4	8	.	3000	6000	1	1	1	1	2	1	6	0	0	0
4	16	.	3000	6000	1	1	1	1	3	1	6	0	0	0
4	24	.	3000	6000	1	1	1	1	4	1	6	0	0	0
4	32	.	.	.	1	2	-4	1	5	1	6	0	0	0
4	32	.	.	.	1	2	-3	1	5	1	6	0	0	0
4	32	.	3000	6000	1	1	1	1	5	1	6	0	0	0
4	32	.	.	.	1	2	4	1	5	1	6	0	0	0
4	32	.	.	.	1	2	3	1	5	1	6	0	0	0
4	32.5	1	.	.	0	0	1	1	5	1	6	0	0	0
4	32.5	1	.	.	0	0	1	2	5	1	6	0	0	0
4	32.5	1	.	.	0	0	1	3	5	1	6	0	0	0
4	33	1	.	.	0	0	1	1	5	1	6	0	0	0
4	33	1	.	.	0	0	1	2	5	1	6	0	0	0
4	33	1	.	.	0	0	1	3	5	1	6	0	0	0
4	34	1	.	.	0	0	1	1	5	1	6	0	0	0
4	34	1	.	.	0	0	1	2	5	1	6	0	0	0
4	34	1	.	.	0	0	1	3	5	1	6	0	0	0
4	36	1	.	.	0	0	1	1	5	1	6	0	0	0
4	36	1	.	.	0	0	1	2	5	1	6	0	0	0
4	36	1	.	.	0	0	1	3	5	1	6	0	0	0
4	38	1	.	.	0	0	1	1	5	1	6	0	0	0
4	38	1	.	.	0	0	1	2	5	1	6	0	0	0
4	38	1	.	.	0	0	1	3	5	1	6	0	0	0
4	40	1	.	.	0	0	1	1	5	1	6	0	0	0
4	40	1	.	.	0	0	1	2	5	1	6	0	0	0
4	40	1	.	.	0	0	1	3	5	1	6	0	0	0
4	40	1	.	.	0	0	1	4	5	1	6	0	0	0
4	40	1	.	.	0	0	1	5	5	1	6	0	0	0
5	0	.	3000	6000	1	1	1	1	1	1	6	0	0	0
5	0.5	1	.	.	0	0	1	1	1	1	6	0	0	0
5	0.5	1	.	.	0	0	1	2	1	1	6	0	0	0
5	0.5	1	.	.	0	0	1	3	1	1	6	0	0	0
5	1	1	.	.	0	0	1	1	1	1	6	0	0	0
5	1	1	.	.	0	0	1	2	1	1	6	0	0	0
5	1	1	.	.	0	0	1	3	1	1	6	0	0	0
5	2	1	.	.	0	0	1	1	1	1	6	0	0	0
5	2	1	.	.	0	0	1	2	1	1	6	0	0	0
5	2	1	.	.	0	0	1	3	1	1	6	0	0	0
5	4	1	.	.	0	0	1	1	1	1	6	0	0	0
5	4	1	.	.	0	0	1	2	1	1	6	0	0	0
5	4	1	.	.	0	0	1	3	1	1	6	0	0	0
5	6	1	.	.	0	0	1	1	1	1	6	0	0	0
5	6	1	.	.	0	0	1	2	1	1	6	0	0	0
5	6	1	.	.	0	0	1	3	1	1	6	0	0	0
5	8	1	.	.	0	0	1	1	1	1	6	0	0	0
5	8	1	.	.	0	0	1	2	1	1	6	0	0	0
5	8	1	.	.	0	0	1	3	1	1	6	0	0	0
5	8	1	.	.	0	0	1	4	1	1	6	0	0	0
5	8	1	.	.	0	0	1	5	1	1	6	0	0	0
5	8	.	3000	6000	1	1	1	1	2	1	6	0	0	0
5	16	.	3000	6000	1	1	1	1	3	1	6	0	0	0
5	24	.	3000	6000	1	1	1	1	4	1	6	0	0	0
5	32	.	.	.	1	2	-4	1	5	1	6	0	0	0
5	32	.	.	.	1	2	-3	1	5	1	6	0	0	0
5	32	.	3000	6000	1	1	1	1	5	1	6	0	0	0
5	32	.	.	.	1	2	4	1	5	1	6	0	0	0
5	32	.	.	.	1	2	3	1	5	1	6	0	0	0
5	32.5	1	.	.	0	0	1	1	5	1	6	0	0	0
5	32.5	1	.	.	0	0	1	2	5	1	6	0	0	0
5	32.5	1	.	.	0	0	1	3	5	1	6	0	0	0
5	33	1	.	.	0	0	1	1	5	1	6	0	0	0
5	33	1	.	.	0	0	1	2	5	1	6	0	0	0
5	33	1	.	.	0	0	1	3	5	1	6	0	0	0
5	34	1	.	.	0	0	1	1	5	1	6	0	0	0
5	34	1	.	.	0	0	1	2	5	1	6	0	0	0
5	34	1	.	.	0	0	1	3	5	1	6	0	0	0
5	36	1	.	.	0	0	1	1	5	1	6	0	0	0
5	36	1	.	.	0	0	1	2	5	1	6	0	0	0
5	36	1	.	.	0	0	1	3	5	1	6	0	0	0
5	38	1	.	.	0	0	1	1	5	1	6	0	0	0
5	38	1	.	.	0	0	1	2	5	1	6	0	0	0
5	38	1	.	.	0	0	1	3	5	1	6	0	0	0
5	40	1	.	.	0	0	1	1	5	1	6	0	0	0
5	40	1	.	.	0	0	1	2	5	1	6	0	0	0
5	40	1	.	.	0	0	1	3	5	1	6	0	0	0
5	40	1	.	.	0	0	1	4	5	1	6	0	0	0
5	40	1	.	.	0	0	1	5	5	1	6	0	0	0
